# Supplementary material for: Hepatitis C virus transmission among people who inject drugs in rural United States: mathematical modeling study using stochastic agent-based network simulation
Source: Am J Epidemiol. 2025 Jul 17;195(4):937–47. doi: 10.1093/aje/kwaf052 (PMC13066326; doi:10.1093/aje/kwaf052)
Supplement: Web_Material_kwaf052 [file web_material_kwaf052.zip]

Archive with 1 entries (1 files):
- supplement.docx
